# Supplementary material for: Moroccan residents’ perceptions of the hospital learning environment measured with the French version of the Postgraduate Hospital Educational Environment Measure
Source: J Educ Eval Health Prof. 2020 Jan 31;17:4. doi: 10.3352/jeehp.2020.17.4 (PMC7062605; doi:10.3352/jeehp.2020.17.4)
Supplement: Supplementary file 1 [file jeehp-17-04-dataset1.xlsx]

## Sheet: Sheet1
Age	sexeM0F1	SituationmaritaleCelibataire0marie1divorce2	nombredenfants	Avezvousexercecommemedecingeneralisteavantleresidanatoui0non1	Agedebutresidanat	ResidencyLevel	Specialty	HopitalHER0Maternites1avicenne2spécialités3INO4dentaire6	PHEEM1Toutàfait4daccord3nidaccord2pasdaccord1pasdutout0	PHEEM2	PHEEM3	PHEEM4	PHEEM5	PHEEM6	PHEEM7negatif	PHEEM8negatif	PHEEM9	PHEEM10	PHEEM11negatif	PHEEM12	PHEEM13negatif	PHEEM14	PHEEM15	PHEEM16	PHEEM17	PHEEM18	PHEEM19	PHEEM20	PHEEM21	PHEEM22	PHEEM23	PHEEM24	PHEEM25	PHEEM26	PHEEM27	PHEEM28	PHEEM29	PHEEM30	PHEEM31	PHEEM32	PHEEM33	PHEEM34	PHEEM35	PHEEM36	PHEEM37	PHEEM38	PHEEM39	PHEEM40	scoretotal
32	0	0	0	1	27	4	4	1	1	1	1	4	1	3	1	3	4	2	1	3	1	3	3	3	3	2	1	1	3	3	2	1	1	0	3	3	3	3	2	4	2	3	3	3	3	0	0	4	88
33	0	0	0	0	30	3	4	1	3	2	1	1	2	3	1	2	3	3	3	3	3	3	3	3	2	3	1	1	2	2	3	3	3	2	3	3	3	3	3	3	3	3	3	2	2	0	1	3	96
34	1	1	0	0	30	4	4	0	2	1	1	3	1	1	3	1	1	2	2	3	3	1	1	3	1	1	1	1	1	1	1	1	1	1	1	1	1	1	3	2	1	1	1	2	1	1	1	2	58
30	1	1	1	1	26	4	4	1	0	0	0	0	0	0	1	1	4	3	1	0	1	3	2	1	3	0	1	1	0	1	2	4	2	0	2	3	2	1	3	1	3	1	2	1	0	0	1	1	52
32	0	0	0	1	28	3	4	1	3	3	2	2	3	3	1	3	4	3	3	4	1	3	3	2	3	4	1	2	3	3	3	3	3	2	3	3	3	3	4	3	3	3	3	3	4	1	2	3	111
30	1	0	0	1	26	4	4	2	3	4	1	4	3	3	1	1	4	4	3	0	1	3	3	3	0	3	0	0	0	4	4	2	3	0	3	4	4	4	4	1	4	4	0	2	4	0	3	4	98
29	1	0	0	1	27	3	4	0	0	2	1	3	3	2	1	0	1	3	2	2	1	3	4	4	2	1	0	0	0	4	3	3	3	0	1	3	3	4	3	1	1	1	2	1	3	0	3	4	78
34	0	2	1	0	30	4	3	0	3	2	2	0	1	2	1	2	0	2	3	1	1	2	3	3	0	2	0	1	1	2	3	2	2	0	3	3	3	2	3	1	2	2	2	1	3	0	1	2	69
35	0	1	0	0	31	4	2	2	1	2	0	4	2	2	3	2	3	4	3	4	1	3	3	3	3	2	1	0	2	2	3	2	1	2	3	4	3	3	4	2	2	3	3	3	3	0	3	4	98
#NULL!	1	0	0	1	#NULL!	1	2	2	2	3	2	3	2	2	2	2	2	3	2	3	3	3	3	1	3	1	2	2	3	3	3	1	2	2	2	3	2	3	3	2	3	3	3	3	3	2	2	2	96
27	0	0	0	1	26	2	2	2	4	4	3	3	3	3	3	1	3	2	2	3	3	3	2	3	3	3	3	1	3	3	2	2	2	1	3	2	2	3	3	3	3	3	2	2	3	2	2	3	104
26	0	0	0	1	24	2	2	2	0	3	2	2	2	3	1	2	3	3	1	3	1	4	3	3	2	3	1	0	0	3	3	0	2	0	2	3	3	3	3	1	3	3	3	3	3	0	3	3	86
28	1	0	0	0	27	1	2	2	1	2	2	0	2	2	3	2	3	3	3	3	1	3	3	3	3	3	2	0	3	2	3	0	2	0	3	3	4	3	3	2	3	3	3	2	3	2	2	2	92
31	1	0	0	1	26	4	2	2	2	2	3	2	3	3	1	1	2	4	1	2	1	2	2	4	3	3	1	2	2	2	2	2	0	1	2	3	4	2	3	3	2	4	2	4	2	0	1	2	87
28	1	1	1	1	26	3	2	2	2	4	0	0	3	2	0	1	2	3	0	1	1	2	1	0	1	2	3	0	1	2	4	0	1	0	0	4	0	2	4	0	4	2	3	0	4	0	1	3	63
28	1	0	0	0	27	2	2	2	4	2	0	0	0	1	3	0	2	3	2	2	1	0	1	3	0	1	0	1	0	2	2	0	2	0	0	2	2	1	3	0	0	1	3	1	2	0	0	3	50
29	1	1	0	1	25	4	2	2	0	1	1	0	2	3	3	3	1	2	3	2	1	3	2	3	3	2	1	0	2	1	3	3	1	1	3	3	3	2	3	3	3	3	3	3	3	0	2	2	83
27	1	0	0	1	26	2	2	2	2	3	3	0	3	3	1	2	2	2	2	3	1	3	3	3	3	3	2	0	3	3	3	2	2	0	3	4	4	3	4	3	4	2	2	1	3	0	1	2	93
28	1	1	1	1	25	3	2	2	2	2	3	3	3	2	1	3	1	2	2	3	1	3	2	0	1	3	2	0	1	3	1	1	2	0	2	3	1	3	3	3	3	1	2	2	2	1	1	3	77
28	1	1	1	1	26	2	2	2	1	3	2	2	3	3	3	3	3	3	3	3	3	3	3	0	3	3	3	0	1	3	3	0	1	0	1	3	3	2	3	2	3	3	3	2	3	0	2	3	91
27	1	0	0	1	27	1	2	2	0	1	3	1	1	3	2	2	1	2	2	3	1	4	4	4	3	3	1	1	2	3	2	2	1	3	3	3	3	2	3	1	3	3	3	3	2	0	1	3	88
29	1	1	1	1	26	3	2	2	3	3	1	0	3	3	1	3	3	3	3	2	1	3	3	4	3	3	0	1	1	0	3	0	1	0	3	3	3	2	3	3	3	1	1	0	2	0	2	3	80
28	1	1	0	0	27	2	2	2	3	3	3	1	3	1	1	1	1	1	1	2	1	1	2	2	2	3	2	1	2	2	1	1	1	1	1	1	1	1	1	1	1	1	1	2	1	1	1	1	58
28	1	1	0	1	26	2	2	2	1	3	1	2	3	1	1	1	2	2	1	3	2	3	2	1	0	2	1	0	1	3	1	0	0	0	2	1	0	1	2	1	1	2	1	1	2	0	0	0	51
28	1	0	0	1	27	1	2	2	2	3	1	0	2	2	1	1	3	3	2	3	2	3	3	2	3	3	2	0	1	2	2	1	0	0	2	3	3	2	3	2	2	1	2	1	2	2	1	2	75
27	1	0	0	1	26	1	2	2	4	4	3	4	1	2	1	3	3	3	1	4	1	1	2	4	2	1	2	0	0	1	2	0	0	0	0	4	3	3	3	0	3	3	3	2	3	0	2	2	80
28	1	0	0	1	27	2	2	2	1	4	4	4	1	2	0	0	4	1	0	2	2	0	0	2	3	2	0	0	0	3	1	0	0	0	2	2	1	2	3	2	3	3	1	2	2	0	0	2	61
29	1	1	0	0	25	4	2	2	0	0	1	0	1	2	1	1	1	3	1	3	3	2	3	3	2	1	1	0	1	2	3	1	3	1	2	3	3	1	3	1	3	1	3	1	3	1	3	3	71
30	1	0	0	1	26	3	2	1	0	2	1	1	1	2	3	1	1	2	3	3	2	1	2	3	2	1	1	4	0	0	3	0	1	0	1	2	3	1	1	1	2	1	1	2	3	0	2	3	63
31	0	0	0	1	27	4	4	1	3	1	2	0	0	0	3	3	4	1	2	1	1	1	3	3	1	3	1	1	1	1	1	1	1	0	4	2	2	2	1	0	1	2	1	1	2	1	1	1	60
28	1	0	0	0	27	1	4	1	2	3	2	3	2	3	0	3	1	3	2	2	1	2	2	3	2	3	1	0	2	2	3	2	2	0	3	2	1	3	2	0	2	3	4	2	0	4	2	3	82
31	0	0	0	1	27	4	1	2	0	1	4	2	2	3	2	1	2	2	2	3	1	3	2	2	2	3	2	2	2	3	2	0	1	2	3	2	3	2	3	3	2	2	3	3	2	0	0	2	81
26	0	0	0	1	26	1	1	2	0	2	1	1	2	2	3	1	1	1	1	2	2	3	1	0	0	3	2	0	1	2	2	1	2	0	3	2	3	1	1	1	1	2	3	1	3	1	1	0	59
28	1	1	0	0	#NULL!	3	2	2	2	2	1	1	1	2	3	2	1	4	3	4	3	1	4	4	3	3	2	0	1	2	1	0	3	0	2	4	3	2	4	2	3	2	3	2	3	3	2	4	92
26	0	0	0	1	25	1	1	2	3	3	3	3	2	2	1	2	3	3	1	0	1	2	2	2	2	3	3	3	3	1	1	1	3	2	2	2	2	2	3	3	3	3	3	3	1	1	2	3	88
25	1	1	1	0	25	1	1	2	2	3	1	3	3	3	2	3	0	3	3	3	1	3	3	3	1	3	2	1	1	3	3	1	1	1	2	3	3	2	3	2	2	3	3	3	3	1	3	3	92
26	1	1	0	0	26	1	2	2	2	3	1	0	3	3	2	3	0	3	3	2	1	2	3	3	2	2	3	2	2	3	3	0	4	3	2	3	3	2	3	3	2	2	2	3	2	2	3	3	93
28	1	1	0	1	27	2	1	3	2	1	2	3	2	0	0	2	1	1	2	2	2	1	1	3	3	2	1	1	0	1	1	1	0	1	1	1	1	1	1	2	1	1	1	1	2	1	1	2	53
29	1	0	0	1	27	2	7	2	0	1	1	0	3	3	1	3	0	1	3	3	1	3	0	1	1	1	1	0	1	1	1	0	1	0	3	3	3	3	0	0	0	1	1	3	3	3	0	0	54
26	1	0	0	1	25	1	5	1	2	2	2	1	3	2	3	3	1	2	3	2	3	3	2	2	2	3	2	1	2	2	2	2	2	1	2	2	3	2	3	2	2	3	2	3	3	1	3	3	89
27	1	0	0	1	26	2	5	1	2	2	1	1	3	3	2	3	1	1	1	1	2	0	0	3	2	2	1	1	2	1	1	2	3	0	2	3	3	2	2	1	1	3	3	3	3	2	2	2	73
35	0	1	1	1	31	5	5	1	0	3	1	2	4	3	1	1	1	4	3	4	3	2	4	4	4	4	3	2	2	3	3	0	2	3	3	4	4	3	4	2	2	2	3	3	3	3	3	3	108
31	1	0	0	0	27	5	5	1	1	1	1	0	3	2	3	0	1	2	2	1	2	2	3	3	1	3	2	0	0	2	3	1	2	0	1	2	2	1	2	0	2	1	1	1	1	1	1	1	58
31	1	1	0	1	28	5	5	1	0	0	0	3	3	1	3	1	0	2	2	1	3	1	2	3	1	1	1	1	1	2	2	1	2	0	0	2	3	1	1	1	1	1	1	1	1	1	1	1	53
27	1	0	0	0	27	1	2	1	4	4	4	4	4	4	1	1	4	4	1	0	0	4	0	4	4	4	4	4	4	4	4	4	4	4	4	4	4	4	4	4	4	4	4	4	4	4	4	4	139
27	1	1	0	1	27	1	3	0	1	1	1	3	4	3	1	3	1	3	0	3	3	1	3	3	3	0	1	0	0	3	2	3	2	0	2	2	1	3	3	3	1	1	2	1	3	0	1	1	72
28	1	0	0	1	#NULL!	3	2	1	3	4	3	3	3	3	1	2	1	3	1	1	1	3	3	3	3	3	2	1	1	2	1	1	0	0	2	3	3	3	2	2	3	3	3	3	3	2	3	3	90
28	1	0	0	1	#NULL!	3	2	1	1	2	4	3	4	1	3	2	3	2	3	2	3	1	2	2	3	4	1	1	1	2	2	2	1	0	4	4	4	4	4	4	3	3	3	4	2	2	1	1	98
27	1	0	0	1	27	1	2	1	3	2	2	3	4	3	1	1	4	3	2	3	1	1	3	4	4	4	3	2	2	2	2	2	0	1	2	3	3	2	2	4	3	3	3	3	3	0	1	3	97
28	1	1	0	1	26	1	2	1	3	1	2	0	2	0	2	0	0	2	2	3	1	2	2	3	3	0	2	0	0	0	0	0	0	0	0	2	4	3	2	3	4	2	2	3	2	0	2	3	62
29	0	1	0	1	#NULL!	2	2	1	3	3	3	2	3	3	3	1	2	3	2	3	1	3	2	3	3	3	2	1	2	2	3	3	2	1	3	4	3	3	3	3	3	3	3	3	3	2	3	3	104
28	1	0	0	1	#NULL!	3	2	1	3	1	1	1	2	3	3	1	3	3	3	1	3	2	2	3	3	1	0	0	1	2	3	1	1	0	0	3	2	1	3	2	3	2	3	3	3	0	1	3	76
29	0	0	0	#NULL!	#NULL!	3	2	1	3	1	1	1	1	1	3	3	3	3	1	1	1	1	3	3	3	3	0	1	1	1	0	1	0	0	1	3	3	3	2	2	1	1	3	2	3	1	1	3	69
25	1	0	0	1	25	1	2	1	0	1	1	0	0	0	3	1	0	2	1	1	1	0	1	3	2	2	0	0	0	1	1	2	0	0	0	3	2	0	3	2	1	0	0	0	0	0	0	2	36
26	1	0	0	1	26	1	2	1	4	3	3	0	3	1	1	1	0	3	2	3	1	3	3	3	3	3	2	1	2	2	3	1	2	0	3	4	3	3	3	3	2	1	3	3	3	0	1	4	89
31	1	1	1	1	#NULL!	4	2	1	3	2	0	0	1	1	0	1	0	0	1	0	1	0	0	3	3	2	1	0	0	0	0	0	2	0	0	2	1	0	0	2	0	0	1	0	2	2	2	0	33
#NULL!	1	1	0	#NULL!	#NULL!	2	2	1	4	4	1	0	3	1	1	1	1	0	2	3	1	1	1	2	4	1	1	0	1	2	1	3	2	0	1	3	3	1	3	3	0	0	4	2	3	0	0	2	66
29	0	0	0	1	26	3	2	2	3	1	0	0	2	0	1	0	0	3	1	4	0	1	2	4	3	2	3	3	2	4	4	3	3	3	3	3	4	4	3	3	3	3	3	3	4	3	0	0	91
26	1	0	0	1	26	2	5	1	0	1	3	0	3	1	0	0	4	3	1	3	1	0	2	4	3	4	2	0	2	3	2	2	2	0	3	2	3	3	3	3	2	3	2	2	2	0	1	4	79
32	0	0	0	1	30	2	5	1	1	1	3	1	1	1	3	1	0	2	1	3	3	1	1	3	3	4	1	1	1	2	2	0	0	0	0	3	1	1	3	1	1	0	2	1	4	1	1	3	62
27	1	0	0	0	#NULL!	1	5	1	2	1	4	3	3	2	1	1	3	3	1	3	1	3	1	2	3	3	1	2	1	2	1	3	2	0	1	1	3	3	1	1	1	1	1	0	3	0	2	2	72
28	0	0	0	1	28	1	5	1	4	4	0	0	0	1	3	0	1	3	3	2	1	2	3	3	1	4	4	0	1	2	4	0	1	0	0	4	4	3	3	0	3	3	3	3	3	3	3	3	85
26	1	0	0	0	25	2	5	1	4	0	0	0	2	1	1	1	0	2	3	2	1	1	2	3	3	3	0	0	0	1	1	2	1	0	3	2	3	2	2	3	2	2	2	2	2	0	0	2	61
34	1	1	0	0	30	5	5	1	4	1	3	1	3	1	1	1	3	1	3	3	0	3	2	3	3	3	3	0	1	2	1	0	1	0	2	1	1	3	2	1	0	2	1	2	1	1	1	0	65
28	1	0	0	0	28	1	5	1	1	2	0	1	1	2	1	0	1	2	2	3	3	1	3	4	2	3	1	0	1	2	3	0	1	0	3	3	3	2	4	1	3	2	3	2	4	0	3	4	77
31	1	1	0	0	#NULL!	5	5	1	2	1	2	0	3	1	0	0	0	4	2	0	1	0	4	1	0	3	0	0	0	0	1	1	4	0	2	1	2	3	3	3	0	1	0	2	2	0	0	2	51
32	1	1	1	1	29	5	5	1	1	2	0	0	2	2	1	2	0	4	1	3	1	2	3	3	1	3	2	0	1	3	3	2	1	0	2	3	3	3	3	2	3	3	3	2	3	0	2	4	79
29	1	1	#NULL!	0	27	3	5	1	3	1	1	0	3	1	1	1	1	3	1	1	1	3	2	1	1	3	0	0	0	0	2	0	3	0	1	4	4	3	3	0	3	3	4	2	4	1	3	4	72
27	1	1	#NULL!	1	26	5	1	#NULL!	0	0	0	0	0	1	3	2	2	4	2	4	1	1	2	4	1	4	2	0	2	3	2	2	3	0	3	3	3	3	3	0	2	2	1	3	3	1	1	0	73
28	0	0	0	1	26	2	1	2	0	0	0	1	3	2	1	1	0	2	2	3	1	1	2	3	3	3	2	0	0	2	1	0	0	0	3	4	3	3	3	0	2	3	2	1	2	0	2	3	64
32	0	1	1	1	27	5	1	2	3	3	3	0	3	3	2	1	1	4	2	3	1	3	3	4	3	3	3	1	3	3	3	0	1	0	3	4	3	3	4	3	4	3	2	3	3	0	3	3	100
35	0	0	0	1	31	5	1	2	4	4	0	2	3	1	1	1	0	2	1	2	3	0	2	3	3	2	0	0	0	0	0	0	0	0	0	4	2	4	4	2	0	3	0	0	2	0	0	2	57
#NULL!	0	0	0	1	28	5	1	2	3	3	3	1	4	4	1	0	3	4	1	3	1	3	1	4	1	1	2	3	4	1	4	4	4	1	1	4	1	4	4	4	4	4	4	3	4	4	3	3	111
25	0	0	0	0	26	2	1	2	0	1	2	3	1	2	3	1	3	2	3	3	3	3	3	3	2	3	0	1	1	1	2	1	1	2	2	1	1	1	1	1	2	2	2	2	3	1	2	3	74
35	0	1	0	0	30	5	1	2	1	2	1	3	3	4	3	1	1	4	3	3	3	3	3	2	3	3	0	0	1	3	3	3	4	0	2	4	4	3	4	3	3	4	3	3	3	0	3	3	102
27	0	0	0	1	26	1	1	2	0	2	2	2	3	3	1	3	1	2	2	2	1	0	2	4	2	2	3	2	2	1	3	3	1	0	2	3	2	1	2	1	2	2	2	1	4	0	0	3	74
29	1	1	0	0	29	1	3	0	1	0	1	1	1	3	3	3	3	3	3	3	3	1	3	3	0	3	3	0	0	3	3	0	1	0	0	3	3	2	3	1	3	1	4	4	4	0	3	3	82
29	1	0	0	1	27	2	2	0	4	2	3	4	4	2	1	1	4	4	1	2	1	3	3	3	3	3	1	0	2	3	3	4	2	0	2	3	2	2	3	2	3	1	3	3	4	0	1	3	95
29	1	1	1	0	28	1	1	1	0	1	1	4	4	0	0	0	0	1	0	0	0	0	0	4	0	0	0	0	0	1	0	0	0	0	0	0	0	4	2	0	0	2	2	0	2	0	0	0	28
29	1	1	1	0	28	1	5	1	0	1	0	1	4	0	0	0	1	0	1	1	0	0	0	4	0	1	1	0	1	1	1	0	1	0	0	0	1	3	2	0	0	2	2	1	2	0	1	0	33
31	0	1	1	1	26	5	1	2	1	3	3	0	3	2	0	2	4	2	3	1	1	1	2	3	2	1	0	0	0	2	1	1	1	0	1	2	3	0	3	4	2	2	1	2	3	4	4	2	72
31	0	0	0	1	28	2	1	2	4	3	1	0	3	2	3	1	3	3	1	3	1	3	4	4	2	3	2	0	1	2	3	0	2	1	3	4	3	3	3	2	3	1	3	0	1	0	2	3	86
25	0	0	0	1	25	1	1	2	4	4	3	0	3	2	1	1	2	3	3	4	1	2	3	3	2	3	2	0	1	2	2	0	0	0	1	3	3	3	3	3	2	4	4	3	3	1	4	3	91
27	0	1	1	1	27	1	5	1	1	3	2	1	4	4	1	1	4	4	1	3	1	4	4	4	2	4	1	1	2	3	3	1	1	2	3	4	3	3	4	2	2	3	4	4	4	2	4	4	108
30	0	1	0	1	26	4	5	1	1	0	2	0	2	1	3	3	0	1	3	2	1	2	3	4	3	3	1	0	1	1	1	0	2	0	2	3	2	2	3	1	1	1	1	2	2	1	1	3	65
32	0	1	0	1	27	5	1	2	3	4	4	3	3	1	1	1	0	3	1	0	3	3	3	3	1	3	1	1	1	1	1	1	1	1	2	3	3	1	1	1	2	1	2	1	2	4	3	1	75
31	#NULL!	#NULL!	#NULL!	#NULL!	#NULL!	5	1	2	0	0	0	0	0	1	1	1	3	1	1	2	1	2	0	4	0	0	0	0	0	2	1	0	0	1	0	3	1	0	3	0	2	1	2	1	3	0	1	1	39
31	0	1	0	0	28	2	1	2	3	2	3	1	4	3	1	0	1	2	0	3	1	1	2	2	3	3	2	0	1	2	1	0	2	1	2	3	3	1	4	0	2	2	3	3	3	0	3	3	76
29	0	0	0	1	#NULL!	3	1	2	0	3	2	1	1	0	3	2	0	2	1	2	1	1	2	3	2	1	0	0	1	3	2	0	2	0	2	2	3	1	2	2	1	1	2	3	3	1	2	3	63
27	0	0	0	1	26	1	1	2	1	1	2	1	3	2	1	1	1	3	3	3	1	3	3	4	1	3	2	1	1	2	2	1	2	0	2	3	4	4	3	2	3	3	1	3	3	2	3	4	88
26	1	0	0	1	24	2	1	2	4	3	4	3	3	1	1	3	1	4	1	3	1	2	3	4	3	3	1	1	1	3	3	1	2	0	3	4	2	3	4	4	3	3	3	3	3	3	3	3	103
29	1	1	0	1	26	4	2	2	4	4	4	3	0	1	1	0	4	3	1	4	1	2	3	4	0	3	0	0	0	0	0	0	2	3	1	1	1	1	4	0	0	3	2	0	4	0	0	4	68
33	1	1	2	0	28	5	5	1	0	3	2	3	1	0	3	1	1	2	2	2	3	3	2	3	2	3	4	2	1	1	1	1	0	0	0	2	2	2	3	1	3	3	3	3	3	1	1	2	75
33	1	1	1	0	29	5	5	1	0	4	3	0	3	3	1	1	3	3	1	3	1	3	4	3	3	3	3	0	0	3	3	0	3	0	1	3	3	3	3	1	3	3	0	2	3	3	3	3	88
31	0	0	0	1	24	5	5	1	4	3	2	2	4	3	1	1	3	3	1	4	1	1	4	3	0	4	4	0	1	3	3	0	2	0	3	3	4	4	4	4	3	3	3	4	3	0	3	3	101
35	0	1	2	0	33	3	4	1	3	2	1	4	3	1	1	1	3	1	1	3	3	4	1	4	4	3	3	0	2	4	1	3	1	2	3	2	3	3	2	2	2	3	2	2	2	1	1	3	90
27	1	0	0	0	25	3	4	1	0	1	1	1	3	3	0	1	0	1	1	2	3	3	2	3	1	2	1	1	3	2	2	1	1	1	3	0	2	3	3	1	2	3	2	1	3	2	1	1	67
30	0	0	0	1	#NULL!	1	1	2	0	1	0	0	3	2	1	3	3	1	1	3	1	3	1	4	1	3	0	0	1	3	3	3	3	3	3	4	4	4	4	0	3	3	3	3	4	0	1	4	87
27	1	0	0	1	26	3	2	2	4	1	1	1	1	2	0	2	1	2	3	1	0	1	2	3	1	1	1	0	0	1	2	0	0	0	1	3	2	1	2	1	2	1	2	2	3	1	2	3	57
26	1	1	0	1	24	2	2	2	0	1	0	0	0	1	0	1	1	2	0	1	1	3	2	3	1	2	0	0	1	4	1	1	1	0	1	3	1	1	3	1	2	3	2	0	3	0	0	0	47
34	0	1	0	0	30	4	2	2	0	0	0	1	0	0	2	0	2	2	2	0	2	2	4	4	0	0	0	0	0	0	0	0	0	0	0	2	0	0	0	2	0	0	0	0	0	0	0	0	25
25	1	0	0	1	#NULL!	1	2	2	4	1	1	1	1	3	3	0	1	2	3	3	2	2	1	3	1	2	3	1	2	1	3	1	1	0	4	3	3	3	2	1	3	3	2	1	2	0	2	2	77
40	1	1	0	0	#NULL!	2	2	2	3	3	2	4	4	3	3	3	1	3	2	3	3	3	3	3	3	3	2	1	3	2	3	2	1	3	3	3	3	3	4	3	3	3	3	3	3	2	2	3	110
34	0	0	0	0	27	5	1	2	0	3	3	1	0	3	1	0	4	4	1	2	1	1	0	4	4	0	0	0	0	3	0	0	2	0	0	0	4	4	4	4	1	0	1	2	3	0	3	4	67
32	1	0	0	1	27	5	2	2	1	3	3	3	3	2	1	1	3	3	1	3	1	2	3	3	2	3	2	0	3	3	2	2	1	0	1	3	3	3	3	3	3	3	2	2	3	1	3	3	90
32	1	0	0	0	27	4	2	2	1	4	2	1	1	1	3	1	2	1	2	1	3	0	2	3	3	2	2	1	2	3	1	0	0	0	1	2	1	2	1	1	1	2	1	0	1	0	0	1	56
29	0	1	1	1	27	2	1	3	3	1	1	1	1	0	1	1	1	0	1	3	0	3	2	2	1	1	0	2	1	1	2	2	0	1	1	1	0	2	1	0	1	2	1	0	1	0	0	0	42
26	1	0	0	1	#NULL!	2	1	3	3	3	3	3	3	3	1	1	4	3	1	3	1	4	3	3	3	3	3	2	4	1	4	4	4	1	3	4	4	3	3	3	4	3	3	3	3	2	3	2	114
26	1	0	0	0	#NULL!	2	1	3	3	3	3	2	3	2	3	1	3	3	3	3	3	3	3	3	3	2	2	1	1	2	2	1	2	0	1	3	3	2	2	3	1	1	2	2	3	1	3	3	90
33	1	2	1	0	32	2	1	3	2	3	2	1	2	1	0	2	0	3	3	3	1	3	2	3	2	3	2	0	1	2	2	0	1	0	2	3	3	3	3	3	2	3	3	2	3	2	3	3	82
28	1	1	1	1	27	1	1	3	4	2	0	0	1	0	1	1	0	2	3	3	1	1	0	2	3	2	0	0	0	1	0	0	2	0	2	1	2	1	2	3	2	0	2	0	3	0	2	3	52
27	0	1	0	1	#NULL!	1	1	3	1	1	3	1	0	1	3	1	3	3	3	3	3	3	3	3	3	1	1	0	0	1	1	0	1	0	1	3	1	1	1	1	1	1	2	2	3	0	1	3	64
30	0	0	0	1	26	5	1	3	1	1	3	0	1	1	1	1	1	0	1	3	2	0	0	4	0	1	0	0	1	3	0	0	3	0	1	0	1	0	0	1	0	1	1	3	4	0	0	3	43
27	0	0	0	1	26	#NULL!	1	3	4	4	4	0	4	3	1	1	0	3	1	4	1	3	4	0	3	4	2	0	0	2	3	0	0	0	3	3	0	3	4	4	4	2	4	1	3	0	0	2	84
30	1	1	0	1	25	#NULL!	1	3	3	4	1	0	0	4	1	1	0	4	1	4	1	4	4	4	4	4	3	0	1	4	4	4	2	0	4	4	4	4	4	4	4	4	4	4	4	2	4	4	116
27	1	0	0	#NULL!	#NULL!	1	1	3	2	3	2	3	3	3	1	2	1	3	1	2	3	3	3	3	3	3	2	2	2	3	3	2	2	1	3	3	2	1	3	3	3	1	4	3	4	3	3	3	100
27	1	0	0	1	25	2	1	3	3	4	1	1	3	1	3	0	1	2	2	3	0	3	1	4	1	3	1	2	2	1	3	2	3	0	1	3	3	3	3	3	2	3	2	3	3	3	2	3	87
23	1	0	0	1	26	1	1	3	4	2	3	0	3	0	1	1	2	3	2	3	1	3	2	4	3	3	3	2	1	2	2	1	1	0	1	2	3	3	3	1	2	2	2	2	2	2	2	1	80
27	1	1	1	1	25	2	1	3	4	1	1	1	1	0	0	1	0	2	2	2	0	2	2	1	2	3	1	0	1	2	2	0	1	0	0	0	1	1	0	2	1	1	1	1	1	1	1	1	44
27	0	0	0	1	26	2	1	3	3	3	3	1	1	1	1	1	1	3	1	3	3	1	2	3	3	3	1	0	1	2	2	1	0	0	1	3	3	1	3	2	2	3	3	2	2	1	0	2	72
27	0	0	0	1	25	2	1	3	3	1	1	1	2	1	2	1	3	3	2	3	3	1	0	3	2	3	0	0	0	0	1	0	1	1	1	2	3	2	3	3	3	0	2	1	3	1	1	1	64
27	0	0	0	#NULL!	26	2	1	3	3	2	1	3	2	0	2	3	3	0	2	3	2	2	2	4	3	2	2	0	1	2	1	0	1	1	1	2	3	2	3	2	1	2	2	3	2	0	2	2	74
27	1	1	0	1	25	2	1	3	3	2	3	1	2	2	2	1	3	3	3	3	1	1	1	3	2	3	0	0	0	0	1	0	1	0	1	2	3	1	2	3	3	0	2	2	3	1	1	1	66
25	1	#NULL!	#NULL!	1	24	1	1	3	3	1	0	0	0	0	2	1	0	2	2	2	3	1	0	3	2	3	0	0	0	0	0	0	0	0	0	2	3	0	3	1	1	0	1	2	3	0	2	1	44
31	0	1	1	0	28	3	7	3	3	4	3	3	3	2	1	1	0	3	3	4	1	3	3	3	4	4	2	0	2	2	2	1	3	4	3	4	2	3	4	4	3	4	4	3	4	2	3	4	111
31	1	0	0	1	27	5	7	3	3	3	3	3	3	2	1	3	3	2	2	3	1	3	3	3	3	1	3	1	1	1	2	1	1	1	1	3	3	3	3	4	4	3	2	3	3	1	1	3	93
27	1	0	0	1	#NULL!	2	7	3	2	1	3	4	4	1	1	1	4	4	1	4	1	4	4	4	4	4	2	2	2	3	3	0	3	0	2	3	2	2	3	2	3	2	3	2	3	0	3	3	99
27	0	0	0	#NULL!	#NULL!	2	7	3	4	4	4	3	4	2	3	3	4	4	0	4	1	3	3	3	3	4	3	2	3	3	3	2	3	1	3	4	3	3	3	3	3	4	3	2	3	2	3	4	119
29	0	0	0	1	27	3	4	3	0	2	1	2	1	2	3	1	3	3	2	2	3	1	1	3	2	3	1	1	1	1	0	1	3	0	1	2	2	2	3	0	2	2	2	1	3	1	2	2	68
34	0	1	2	0	#NULL!	2	7	3	4	4	4	4	4	4	1	1	4	4	1	4	1	4	4	4	4	4	2	1	2	3	4	0	3	1	3	4	2	3	4	4	4	4	4	4	4	2	3	3	124
33	0	1	2	1	30	2	7	3	4	4	4	4	4	3	1	3	3	4	3	4	1	4	4	4	4	4	1	3	1	3	4	3	4	4	2	4	4	4	4	3	4	3	4	3	4	2	0	3	129
28	1	0	0	0	27	2	2	3	3	2	1	2	3	3	2	2	0	3	1	3	1	2	2	2	2	3	0	1	1	3	2	2	1	0	2	3	2	2	3	0	3	2	2	1	3	0	1	3	74
28	1	0	0	1	27	2	2	3	0	2	0	0	1	2	3	1	4	3	2	1	1	0	4	3	2	0	0	0	1	2	1	2	1	0	4	2	3	3	3	1	3	1	2	1	4	1	3	3	70
27	1	0	0	1	25	2	2	3	3	3	1	0	3	3	1	3	0	3	3	1	1	2	3	1	1	3	0	0	0	1	2	1	2	0	0	3	2	2	4	3	2	1	2	1	3	1	2	3	70
30	1	1	0	1	25	5	1	3	0	1	3	3	1	1	1	1	4	4	1	4	1	1	4	3	4	2	1	2	0	1	3	1	4	0	2	4	3	2	2	2	3	2	3	0	4	2	2	4	86
37	1	0	0	0	34	4	2	3	1	4	1	3	3	4	1	3	3	3	2	3	1	1	3	3	3	4	4	0	3	2	2	1	2	2	3	4	4	3	4	1	3	3	4	3	4	2	1	3	104
26	1	1	0	1	#NULL!	2	2	3	1	3	0	1	2	4	1	1	3	4	3	2	1	2	3	3	1	3	3	0	1	2	4	0	1	0	3	4	4	4	4	2	4	4	3	3	4	0	2	3	93
26	1	1	1	1	26	1	2	3	2	3	1	3	4	3	1	3	4	4	2	3	1	3	3	4	2	3	3	1	1	3	3	1	2	1	2	4	3	3	3	3	4	3	4	3	3	2	3	3	107
27	1	0	0	1	#NULL!	1	2	3	2	3	1	0	4	4	1	3	1	4	3	3	3	3	3	4	3	3	1	1	2	3	4	1	3	2	3	4	4	4	4	3	4	4	4	3	3	1	2	3	111
27	0	0	0	1	#NULL!	2	1	3	1	3	2	4	3	2	2	2	4	3	2	4	3	3	2	3	2	3	2	0	3	2	3	0	2	2	3	4	3	4	4	3	4	4	4	4	4	2	1	4	110
40	0	1	#NULL!	0	#NULL!	5	1	3	0	1	1	1	3	1	0	1	3	1	1	2	2	2	1	2	1	3	1	1	1	1	1	1	1	0	2	2	2	3	2	2	2	3	2	1	3	1	1	1	60
30	1	1	0	1	26	4	2	2	0	1	0	3	1	3	1	1	4	2	1	2	1	2	2	3	2	3	0	0	0	2	2	1	0	0	1	3	2	2	3	0	3	2	2	0	3	0	1	2	61
30	0	1	1	1	27	4	7	2	1	0	1	1	1	2	2	1	1	2	1	2	1	2	3	4	3	2	1	0	1	1	1	1	2	3	1	3	3	3	2	2	2	1	2	3	3	1	2	1	69
32	1	1	0	1	25	1	5	3	2	0	1	0	3	2	3	3	3	2	3	1	3	0	1	1	2	3	0	1	0	2	2	3	1	1	1	2	3	1	1	3	1	3	4	2	3	4	1	2	74
35	0	2	2	1	28	5	1	3	1	0	0	0	2	0	1	0	2	3	2	3	0	0	2	4	0	3	0	0	0	0	0	0	0	0	0	3	3	3	4	0	2	3	3	2	3	0	0	2	51
32	0	1	0	0	28	5	3	3	2	2	2	2	3	2	2	1	4	0	2	2	2	4	4	2	2	2	2	2	2	3	2	3	2	3	3	4	3	3	3	2	3	3	3	4	4	2	2	3	101
36	0	1	#NULL!	0	#NULL!	4	7	3	4	3	3	3	4	3	1	1	4	4	3	4	0	4	4	3	4	4	3	0	3	3	3	1	3	1	4	4	4	4	4	3	4	4	4	3	4	0	3	4	122
34	0	1	2	0	29	4	4	3	1	3	0	3	1	1	3	2	3	3	3	1	2	2	2	3	0	1	1	3	1	1	2	1	1	1	1	3	3	2	2	0	1	2	2	1	3	1	2	3	71
28	1	0	0	1	26	2	4	3	1	3	1	1	1	1	1	3	4	4	1	2	2	3	2	4	4	4	1	2	2	3	3	2	1	0	2	3	4	4	3	0	2	4	4	2	2	0	2	3	91
#NULL!	1	0	0	1	#NULL!	2	4	3	2	3	2	3	3	3	3	2	3	3	3	3	3	3	3	3	3	3	4	3	3	3	3	2	3	0	3	3	2	3	3	3	3	3	3	3	3	2	3	3	112
35	0	0	0	0	30	4	4	2	0	3	0	1	3	3	1	1	4	3	2	3	1	3	0	3	0	3	1	1	1	1	2	3	1	1	3	3	3	3	1	1	1	2	4	1	2	2	1	3	75
28	0	1	0	1	#NULL!	1	4	2	0	3	1	3	0	4	1	1	1	4	3	4	2	3	4	1	4	4	0	0	1	3	3	0	1	0	3	4	3	4	4	1	4	4	4	3	4	3	2	4	98
35	0	1	1	0	#NULL!	2	2	4	2	3	1	4	3	3	1	3	4	3	1	4	1	4	2	4	4	3	3	3	3	3	3	2	3	0	3	3	3	3	3	3	3	3	3	3	3	0	2	3	108
31	0	1	0	1	26	4	4	4	3	3	1	4	2	2	1	3	3	3	1	3	1	2	3	4	3	2	2	1	2	2	3	1	2	0	2	3	3	2	2	1	2	3	2	1	1	0	1	3	83
28	1	1	0	#NULL!	27	2	4	4	3	4	3	3	3	3	3	3	2	3	2	3	1	3	3	3	3	3	2	3	2	2	3	3	3	4	4	4	3	3	3	3	3	3	2	2	3	3	4	4	117
29	1	1	#NULL!	#NULL!	27	3	4	4	3	3	4	3	2	3	3	2	3	3	1	2	0	3	2	3	3	3	3	2	3	2	3	2	3	3	3	2	2	3	1	2	3	3	2	2	3	3	4	3	103
30	0	0	0	1	27	4	4	4	3	3	2	3	2	3	1	2	4	3	2	3	1	2	3	2	3	3	3	3	3	3	2	2	2	3	1	3	2	3	3	2	2	3	2	3	4	4	2	4	104
28	1	0	0	1	27	2	4	4	3	2	2	3	2	3	2	1	2	3	2	3	3	2	3	3	3	3	3	2	2	2	3	2	2	1	2	3	3	3	3	3	2	2	2	2	1	1	1	3	93
30	1	1	3	0	30	1	2	4	1	3	2	4	4	4	1	1	3	4	1	3	1	2	4	4	0	1	0	0	4	2	4	3	0	0	3	4	4	1	4	1	4	4	4	4	4	0	4	4	101
26	1	0	0	1	26	2	2	4	1	3	2	3	3	3	1	2	4	3	1	4	1	3	3	3	0	1	1	1	3	2	3	4	0	0	3	4	3	1	4	3	4	3	4	3	4	0	3	3	97
30	1	0	0	0	28	3	1	1	0	2	4	2	3	3	2	1	1	2	2	0	2	1	2	4	4	4	3	0	1	2	2	0	2	0	1	2	4	2	2	3	2	1	2	0	4	2	3	3	80
47	0	1	#NULL!	0	#NULL!	2	2	4	4	3	2	3	3	3	3	3	3	3	3	4	3	3	2	4	4	3	2	2	3	3	3	4	2	1	3	3	4	3	3	1	3	4	3	3	3	2	2	4	117
29	0	1	1	1	25	4	2	4	3	2	1	0	2	1	1	1	3	2	3	2	1	1	2	3	3	3	1	0	0	1	2	3	3	0	1	3	2	2	2	3	2	2	1	1	1	0	0	2	66
30	0	0	0	1	26	4	2	4	3	3	2	2	3	2	3	3	1	3	2	3	1	2	1	3	3	3	2	1	2	1	2	3	3	0	1	3	3	3	3	2	3	3	3	2	3	1	2	3	92
30	1	1	1	1	28	3	2	4	1	3	2	4	4	3	3	1	1	3	3	3	1	3	2	4	3	3	2	1	2	2	3	3	2	0	3	3	3	3	3	0	2	3	3	1	3	0	1	3	93
33	0	0	0	1	28	4	2	4	2	2	2	1	3	3	3	3	1	3	2	3	3	3	2	3	2	2	3	1	3	2	2	0	2	0	3	2	3	3	3	2	2	3	3	2	3	1	1	3	90
30	1	1	#NULL!	1	26	3	2	4	2	3	1	1	3	2	0	0	1	0	1	4	0	1	4	4	0	4	2	0	1	2	0	3	0	0	0	1	3	3	3	2	1	1	1	1	1	1	1	1	59
32	0	1	0	0	29	4	2	4	0	3	3	2	3	3	1	3	3	3	3	3	3	2	3	3	3	3	2	3	2	3	3	2	2	1	3	3	3	3	3	2	2	3	3	3	2	3	3	3	104
35	0	1	2	0	31	3	2	4	2	4	1	0	2	1	1	1	0	3	2	3	0	1	3	3	3	3	2	1	1	2	2	1	1	0	1	1	2	2	2	2	1	2	2	1	2	1	1	2	65
29	1	0	0	1	26	3	2	4	1	2	1	1	1	2	2	2	1	2	2	1	3	2	1	3	1	4	2	0	1	2	3	0	0	1	0	0	0	0	1	1	1	2	1	1	1	1	1	2	53
30	1	0	0	1	#NULL!	3	2	4	0	2	1	0	3	2	1	1	2	3	1	1	1	3	3	2	0	3	2	3	#NULL!	#NULL!	#NULL!	#NULL!	#NULL!	#NULL!	3	3	3	3	3	#NULL!	2	2	3	3	#NULL!	#NULL!	#NULL!	#NULL!	#NULL!
29	1	1	#NULL!	#NULL!	28	2	2	4	0	2	2	1	1	3	1	0	3	3	2	2	1	2	3	4	2	1	2	0	1	3	3	2	2	0	2	4	3	3	4	1	3	3	3	2	3	1	3	4	85
27	0	0	#NULL!	1	27	1	2	4	0	4	2	3	3	4	3	2	1	4	2	3	1	4	4	3	2	3	4	0	3	3	3	3	2	0	3	4	4	3	4	2	4	2	4	2	4	4	3	4	113
26	1	0	#NULL!	1	25	1	1	4	0	3	1	1	3	3	1	2	1	4	1	4	1	2	4	4	2	3	3	0	2	2	2	4	3	0	3	4	4	3	4	2	3	3	2	3	3	3	3	3	99
26	0	0	#NULL!	1	26	1	1	4	1	3	1	0	3	3	1	2	3	4	3	4	1	3	4	4	2	3	2	1	2	1	3	3	3	1	3	4	4	4	4	4	4	4	4	4	4	2	3	4	113
27	1	0	#NULL!	1	27	1	2	4	1	4	1	4	4	4	1	1	0	4	1	4	2	4	4	4	2	3	4	4	4	0	4	4	4	0	4	4	4	2	4	4	4	4	4	2	4	2	4	4	122
29	0	0	#NULL!	0	28	2	1	4	0	4	3	0	4	4	1	1	4	4	1	4	1	4	4	4	0	4	3	4	4	4	4	0	2	0	4	4	4	4	4	4	4	4	4	4	4	0	4	4	120
29	1	0	#NULL!	1	#NULL!	2	2	4	2	3	3	3	3	3	1	3	3	3	1	3	1	3	3	4	2	4	2	1	3	0	3	3	2	1	3	3	3	3	3	3	3	3	3	3	3	2	2	4	104
32	0	0	#NULL!	0	27	5	5	1	3	4	2	3	1	3	3	1	1	4	3	2	3	3	3	2	2	2	0	2	2	2	2	2	1	1	2	2	3	2	3	3	2	2	2	2	3	0	2	2	87
29	1	1	#NULL!	0	26	3	1	6	4	0	0	1	0	3	3	0	4	1	0	4	1	4	0	4	3	4	4	0	3	4	0	0	0	0	1	3	4	3	3	0	1	3	4	3	4	0	0	4	80
24	0	0	#NULL!	1	23	1	1	6	1	1	0	0	0	3	3	3	3	4	0	0	1	0	3	3	0	0	0	0	0	3	1	1	0	0	0	0	4	2	3	3	0	2	4	3	0	4	0	2	57
28	1	0	#NULL!	1	26	2	1	6	2	1	0	0	0	0	2	3	0	0	2	3	1	0	0	3	2	1	0	0	0	2	0	0	2	0	1	1	1	1	1	1	1	1	1	1	1	1	1	1	38
44	1	#NULL!	2	#NULL!	#NULL!	1	1	6	0	1	0	0	1	1	3	0	4	4	3	4	3	4	1	0	0	3	0	0	0	0	0	1	1	3	3	4	3	3	1	1	3	4	2	1	4	0	1	4	71
26	1	0	#NULL!	#NULL!	1	1	1	6	3	1	1	1	0	1	1	1	4	4	1	3	1	1	3	1	2	1	3	0	3	2	3	0	0	1	1	4	4	4	4	3	3	3	3	2	3	1	2	4	83
29	1	0	0	#NULL!	28	2	1	6	2	1	4	0	0	1	1	0	3	0	1	3	3	0	0	1	4	3	0	0	0	1	0	0	1	2	0	1	0	0	1	0	0	1	0	0	3	0	1	1	39
33	1	1	2	0	28	3	1	6	2	0	2	0	1	0	1	0	4	1	2	3	1	4	2	3	3	3	0	0	0	0	0	0	0	0	0	2	2	0	0	2	2	0	0	0	0	0	0	0	40
27	0	#NULL!	#NULL!	0	#NULL!	1	1	2	0	2	2	3	3	2	3	3	4	2	2	3	1	4	2	3	4	2	1	0	2	2	3	0	2	0	2	3	3	3	2	2	2	3	2	2	3	0	0	2	84
#NULL!	0	#NULL!	#NULL!	0	#NULL!	1	1	6	2	0	0	0	4	4	2	0	4	0	1	0	0	4	4	4	4	0	2	0	3	4	4	2	2	4	4	3	3	4	4	4	3	2	3	4	1	1	0	4	94
26	1	1	#NULL!	1	25	1	1	6	0	4	3	3	4	3	1	1	4	4	1	4	1	3	4	4	4	4	3	1	2	3	3	1	2	0	3	4	4	3	3	3	3	3	3	3	4	0	3	4	110
25	1	0	#NULL!	1	#NULL!	1	1	6	4	2	0	1	3	2	1	2	3	3	1	4	2	3	2	4	2	4	2	0	2	2	2	0	2	0	2	4	3	3	2	1	2	3	3	2	3	1	1	4	87
29	0	#NULL!	#NULL!	#NULL!	#NULL!	3	1	6	0	1	3	3	3	4	1	2	4	3	3	2	1	3	3	4	2	1	1	3	0	2	2	0	0	0	3	3	2	3	4	2	3	3	0	2	2	2	0	3	83
30	0	0	#NULL!	1	26	4	1	6	3	3	2	0	4	3	2	1	3	1	1	3	1	2	1	2	3	3	3	0	4	3	2	3	0	2	2	2	0	0	3	1	1	4	2	2	4	0	2	0	78
33	1	0	#NULL!	#NULL!	#NULL!	2	1	6	1	2	0	0	0	1	0	1	3	1	2	1	2	0	1	2	2	1	0	0	0	2	1	0	0	0	0	3	1	0	1	0	1	1	1	2	1	0	0	1	35
32	1	0	#NULL!	0	#NULL!	4	1	6	0	0	0	0	0	0	0	0	4	0	0	0	0	0	0	0	4	2	0	0	0	0	0	0	1	0	2	0	1	2	0	0	0	1	0	0	0	0	0	0	17
28	1	1	#NULL!	1	24	3	1	6	0	1	1	1	3	1	1	3	4	2	2	2	1	1	2	4	2	4	1	0	2	2	2	3	2	2	1	3	2	2	3	3	1	3	3	1	3	0	1	3	78
27	1	0	#NULL!	#NULL!	#NULL!	3	1	6	2	3	0	4	0	0	1	1	0	0	1	0	1	0	0	0	0	3	2	0	1	2	3	0	2	2	2	3	2	2	3	2	2	2	2	2	3	0	2	3	58
#NULL!	1	1	2	0	#NULL!	3	1	6	2	3	0	4	0	0	1	1	0	0	1	0	1	0	0	0	0	3	2	0	1	2	3	0	2	2	2	3	2	2	3	2	2	2	2	2	3	0	2	3	58
27	1	0	#NULL!	1	#NULL!	1	3	0	4	1	4	1	4	3	3	2	1	2	0	2	2	4	3	4	1	3	3	2	2	3	3	2	3	1	2	3	3	3	3	3	3	3	2	2	3	3	2	2	100
29	1	1	#NULL!	1	26	3	3	0	1	1	1	1	3	3	4	3	1	3	2	3	4	2	2	3	3	3	1	1	0	1	2	1	2	0	1	3	3	2	2	1	1	2	2	3	3	1	0	3	78
30	1	1	#NULL!	1	#NULL!	4	3	0	1	1	0	0	4	3	4	2	1	4	2	4	4	3	3	4	1	4	0	0	1	3	3	0	4	0	2	3	4	4	4	3	3	3	3	3	3	3	0	4	98
34	1	1	#NULL!	0	31	3	3	0	2	3	1	1	2	3	3	2	1	2	3	1	2	2	3	3	3	2	2	1	1	2	2	1	2	1	2	3	3	2	3	2	2	2	4	2	3	1	1	3	84
31	1	1	#NULL!	1	28	3	3	0	4	3	1	1	3	3	3	3	3	2	3	3	2	1	1	3	1	1	1	1	1	3	3	0	1	1	4	3	3	1	1	1	1	1	1	1	3	1	1	1	75
33	0	1	1	0	29	4	3	0	0	3	3	0	1	1	2	2	3	1	2	3	4	1	3	1	3	3	3	1	1	1	3	1	1	0	1	4	3	3	3	1	3	1	3	3	3	3	0	3	81
31	0	1	#NULL!	1	27	4	3	0	4	3	3	0	3	3	4	2	4	4	2	4	4	3	3	4	3	4	2	0	3	3	4	2	3	0	3	4	4	4	3	3	3	4	4	3	4	3	0	4	120
32	0	1	#NULL!	1	28	4	3	0	1	3	2	0	2	3	2	3	1	3	3	1	4	2	3	4	3	1	1	1	2	2	3	2	2	1	3	3	4	3	3	3	3	3	4	4	1	3	2	4	98
30	1	1	1	1	26	2	3	0	1	1	1	3	0	2	3	3	1	2	2	2	2	1	2	3	1	2	0	1	1	2	3	0	2	0	1	2	2	3	2	1	1	2	2	2	4	0	0	1	64
30	1	1	#NULL!	1	27	3	3	0	0	2	1	1	1	1	2	0	1	2	3	3	2	2	1	3	1	4	1	1	1	2	1	1	1	0	1	1	1	4	0	0	1	3	3	2	2	1	1	0	58
33	1	0	#NULL!	0	29	4	3	0	0	0	2	2	2	3	3	0	3	2	0	3	3	3	4	2	2	3	1	0	1	0	1	0	1	0	2	3	2	2	3	2	3	3	2	2	3	1	0	2	71
26	1	0	#NULL!	1	26	1	3	0	1	3	1	1	2	3	2	3	1	3	2	3	2	2	3	4	4	3	3	3	2	4	3	3	3	0	3	3	3	3	3	3	3	3	3	3	3	3	3	3	106
30	1	1	0	1	27	3	3	0	1	3	2	1	3	1	2	0	3	3	2	2	2	2	3	3	3	1	0	0	0	2	2	1	1	0	1	3	3	2	3	1	3	2	3	2	3	2	0	3	74
26	1	0	#NULL!	1	26	1	3	0	1	2	1	0	3	1	3	0	0	2	3	3	3	3	1	4	4	1	1	1	2	3	1	2	1	0	1	2	3	2	2	3	0	1	2	2	2	0	0	3	69
29	0	0	#NULL!	1	26	4	3	0	4	4	0	4	4	4	0	4	0	0	0	0	0	4	0	0	0	4	0	0	0	0	0	4	2	0	1	0	2	2	2	1	0	2	2	2	4	2	2	1	61
29	1	1	1	1	25	4	3	0	2	3	1	0	1	2	4	3	0	4	3	1	4	4	4	4	4	3	0	0	1	1	3	0	3	0	1	4	2	3	4	3	2	2	3	2	3	1	0	3	88
27	1	1	#NULL!	1	26	1	3	0	2	3	1	3	3	1	4	2	3	3	2	3	4	3	2	3	1	3	1	2	1	3	3	3	1	3	1	3	3	3	3	1	1	3	3	1	3	3	2	3	96
26	1	0	#NULL!	1	26	1	3	0	1	1	1	1	0	2	2	3	1	2	3	3	2	3	2	4	1	3	1	3	1	4	2	1	1	2	1	3	3	2	3	2	2	1	2	3	4	3	0	3	82
26	1	1	0	1	26	1	3	0	1	2	1	1	2	2	4	3	1	2	3	1	2	3	2	4	1	3	1	2	2	4	3	1	0	0	0	4	2	2	3	2	2	1	2	3	3	3	0	2	80
29	0	0	#NULL!	1	26	3	3	0	2	2	2	1	1	2	2	3	1	2	3	3	4	3	2	3	2	2	1	1	1	1	2	3	2	1	1	3	2	2	3	2	3	2	2	2	3	1	1	3	82
29	0	1	1	0	29	1	3	0	3	3	3	4	3	3	4	3	2	3	3	3	4	3	2	4	4	4	3	3	2	3	3	3	2	2	3	4	3	3	3	3	3	3	3	3	3	3	2	4	122
25	1	0	#NULL!	#NULL!	#NULL!	1	3	0	1	3	3	1	3	2	4	3	1	3	2	3	4	1	2	4	2	2	1	1	1	1	2	3	2	1	3	4	4	4	4	3	4	2	2	3	3	2	2	3	99
28	1	0	#NULL!	0	28	1	3	0	3	3	1	1	3	3	4	2	1	4	2	3	4	4	3	4	1	3	1	1	1	3	3	1	1	1	3	3	3	3	3	3	3	3	4	2	4	3	1	3	102
30	1	1	#NULL!	0	30	4	3	0	4	3	3	2	2	3	0	3	3	3	0	3	0	3	3	3	4	3	2	1	2	3	3	2	2	0	2	4	4	3	3	2	3	3	4	3	3	3	4	3	104
34	0	0	#NULL!	0	30	3	3	0	2	3	4	3	4	4	2	0	4	3	0	4	2	4	4	4	3	4	3	0	2	3	3	1	3	0	4	4	3	3	4	4	4	4	3	4	4	2	1	3	116
26	1	1	#NULL!	1	26	1	3	0	3	1	0	0	0	1	2	3	3	3	3	3	4	0	2	3	2	3	0	0	2	2	2	2	1	0	1	3	2	3	3	2	2	2	2	1	3	3	1	3	76
29	1	0	#NULL!	0	29	1	3	0	1	3	2	4	4	4	2	2	3	3	3	3	4	3	4	3	2	3	1	0	2	3	3	2	2	1	3	4	3	3	3	2	3	2	2	3	3	3	2	3	106
30	1	1	#NULL!	1	26	3	3	0	4	4	4	3	3	4	0	0	4	3	0	3	0	3	3	4	3	4	3	3	3	3	4	4	4	4	4	4	4	4	4	3	4	4	3	4	4	4	3	4	130
27	1	1	#NULL!	1	27	1	3	0	2	4	3	4	3	3	2	3	3	3	3	3	3	4	3	4	2	3	3	1	3	2	3	0	1	0	0	3	3	2	3	1	3	2	3	2	3	3	3	3	102
30	1	0	#NULL!	1	26	5	3	0	1	1	1	3	3	2	3	3	3	3	2	4	4	1	0	3	3	3	3	1	3	3	3	3	1	1	1	3	3	3	3	3	3	1	1	3	3	3	3	3	97
38	0	1	3	0	36	3	3	0	4	3	3	1	3	3	3	3	3	3	0	4	0	4	3	3	4	4	4	2	3	2	3	3	0	2	4	3	3	3	4	3	3	4	3	3	3	2	3	3	114
27	1	1	#NULL!	1	27	1	3	0	4	3	3	0	1	3	4	2	1	3	0	4	4	2	3	3	3	2	1	1	1	2	3	3	3	0	3	3	3	3	2	2	1	2	2	3	3	1	0	2	89
30	1	0	#NULL!	1	28	3	3	0	3	3	3	3	3	3	4	4	3	3	4	3	4	4	4	3	3	3	3	2	3	3	3	2	3	1	3	3	3	4	3	3	3	3	3	3	3	3	1	3	121
30	1	0	0	1	28	2	3	0	3	1	1	1	1	1	3	3	1	1	2	1	2	1	1	3	3	3	3	2	3	3	3	2	3	1	3	3	3	4	3	3	3	3	3	3	3	3	1	3	93
28	1	1	#NULL!	1	25	3	3	0	0	2	3	1	3	3	4	2	1	3	2	1	2	2	3	2	3	2	0	0	0	2	3	0	3	0	2	3	3	3	3	3	3	2	2	3	3	1	0	4	82
30	1	0	#NULL!	1	27	3	3	0	0	3	1	0	1	1	3	0	0	2	3	3	3	3	4	4	1	1	1	0	0	0	2	0	0	0	2	3	2	2	2	1	3	2	3	3	4	0	0	2	65
31	1	1	#NULL!	1	28	3	3	0	1	3	2	1	0	1	0	0	1	2	3	3	0	3	1	4	1	1	1	0	1	0	2	0	0	0	2	3	2	2	2	1	3	2	3	1	3	0	0	0	55
30	0	1	#NULL!	0	27	3	3	0	0	3	0	0	1	1	0	0	0	2	3	3	3	3	1	4	1	1	4	0	0	0	1	0	0	0	2	3	2	2	2	0	3	2	3	3	4	0	0	1	58
26	1	1	#NULL!	1	26	1	3	0	0	1	1	0	2	1	4	2	0	1	3	2	2	2	1	3	3	2	1	1	1	4	3	0	0	0	3	3	3	3	3	3	1	3	2	2	3	0	0	0	69
27	0	1	#NULL!	1	27	1	3	0	0	2	1	4	1	2	4	2	4	3	2	2	2	2	2	3	3	2	3	1	1	1	3	0	0	0	3	4	4	4	4	2	4	2	4	2	4	3	0	3	93
26	1	0	#NULL!	1	26	1	3	0	0	2	1	1	3	2	4	2	0	2	4	3	4	1	2	4	4	0	0	2	1	2	3	0	2	0	2	3	3	3	3	3	2	2	3	2	3	3	0	2	83
28	1	0	#NULL!	1	26	2	3	0	0	1	3	1	3	1	4	3	0	1	4	1	4	0	2	4	0	3	1	0	0	1	2	0	1	0	3	3	3	2	2	3	3	3	3	3	3	0	0	3	74
31	1	1	#NULL!	1	27	4	3	0	3	3	1	0	2	1	3	3	1	1	0	3	0	3	3	4	1	1	0	0	0	0	2	0	4	0	2	4	2	2	2	1	4	2	4	1	3	0	0	0	66
28	1	0	#NULL!	1	25	2	3	0	2	3	3	1	3	3	4	2	3	3	2	3	4	3	3	3	3	3	2	1	2	3	3	1	3	0	2	3	3	3	3	3	3	3	3	3	3	3	2	3	106
33	1	0	#NULL!	1	25	5	3	0	2	1	0	2	2	2	4	0	2	2	2	2	2	3	2	3	2	2	1	0	2	2	2	1	1	1	2	3	3	4	2	1	2	1	3	4	4	2	1	2	79
28	1	0	#NULL!	1	26	2	3	0	3	3	1	2	3	2	4	3	1	2	4	0	4	3	2	3	2	2	2	0	1	2	2	2	2	0	1	2	3	2	2	2	2	2	2	3	3	2	2	3	86
28	1	0	#NULL!	1	27	1	3	0	4	3	2	2	1	1	2	2	1	1	2	1	3	4	3	4	3	4	1	1	0	0	1	0	1	2	3	4	4	2	1	3	0	0	0	1	0	1	0	2	70
30	1	1	#NULL!	#NULL!	#NULL!	2	3	0	1	2	1	1	0	0	0	0	3	1	0	3	3	0	2	2	2	1	0	0	1	3	2	1	0	0	1	3	3	2	3	1	3	1	2	2	4	0	0	3	57
30	1	1	1	1	27	2	3	0	3	4	1	1	3	1	3	3	1	1	3	3	3	3	2	3	1	3	3	0	3	2	2	0	2	0	2	4	4	3	3	2	3	3	4	3	4	3	1	4	97
#NULL!	1	0	#NULL!	1	#NULL!	2	3	0	1	2	3	0	2	1	3	4	0	2	4	3	2	1	2	4	0	2	2	0	2	3	3	2	0	0	3	3	2	2	3	2	1	2	2	0	3	0	0	2	73
28	1	1	0	1	26	2	3	0	1	2	3	1	0	0	3	0	1	0	2	3	3	3	2	3	3	3	1	0	0	1	1	0	4	0	1	2	2	3	2	1	2	2	4	1	3	1	0	0	64
29	1	0	#NULL!	1	26	3	3	0	3	1	1	2	2	3	2	3	3	3	3	3	2	3	3	3	2	3	2	2	2	3	2	1	1	1	1	2	2	2	2	4	1	1	1	2	3	1	2	1	84
34	1	1	#NULL!	0	31	4	3	0	3	1	1	1	3	2	4	3	0	3	3	3	4	3	3	3	3	3	1	1	1	1	1	1	1	1	1	3	3	1	3	3	3	2	2	3	3	3	0	3	87
28	1	1	#NULL!	1	26	2	3	0	2	3	3	1	3	4	2	3	3	3	2	1	2	3	3	4	2	2	1	1	1	2	4	2	2	0	2	3	3	3	4	1	3	2	3	2	3	3	1	3	95
28	1	0	#NULL!	1	26	2	3	0	3	3	2	4	4	4	2	4	4	3	2	4	4	3	3	3	2	3	3	0	1	3	3	1	1	0	2	4	4	4	4	1	3	2	2	2	2	2	0	4	105
27	1	0	#NULL!	1	25	1	3	0	3	2	2	2	2	4	2	0	4	4	0	3	2	2	3	4	3	3	4	4	1	4	3	0	1	0	2	3	3	3	3	3	4	1	4	4	3	3	1	3	102
29	1	1	0	0	29	1	3	0	1	0	1	1	1	3	2	2	3	3	2	2	2	1	3	3	0	3	3	0	0	3	3	0	1	0	0	3	3	2	3	1	3	1	4	4	4	3	0	3	77
27	1	1	0	1	27	1	3	0	1	1	1	3	4	3	3	2	1	2	0	3	2	1	3	3	3	0	1	0	0	3	2	3	2	0	2	2	1	3	3	3	1	1	2	1	3	1	0	1	71
[truncated: 12 more columns]
